# Supplementary material for: Integrated multi-omic profiling reveals macrophage-driven prognostic signatures in clear cell renal cell carcinoma through machine learning optimization
Source: Front Immunol. 2026 Jan 12;16:1612262. doi: 10.3389/fimmu.2025.1612262 (PMC12833068; doi:10.3389/fimmu.2025.1612262)
Supplement: Supplementary file 3 [file Table1.xlsx]

## Sheet: xcell
celltype	.y.	group1	group2	n1	n2	statistic	p	group	mean	median	p.adj
Adipocytes	score	high	low	177	355	39720	6.27e-07	high	0.0232885	0.00919539	4.66767e-06
Adipocytes	score	high	low	177	355	39720	6.27e-07	low	0.00909466	0.0029974	4.66767e-06
Astrocytes	score	high	low	177	355	37003	0.000777	high	0.0505549	0.0278562	0.00215204
Astrocytes	score	high	low	177	355	37003	0.000777	low	0.0308534	0.00300825	0.00215204
B-cells	score	high	low	177	355	40597	2.47e-08	high	0.0380344	0.013575	2.36414e-07
B-cells	score	high	low	177	355	40597	2.47e-08	low	0.0127503	9.16011e-19	2.36414e-07
Basophils	score	high	low	177	355	37668	0.000171	high	0.0309117	0.01981	0.0006365
Basophils	score	high	low	177	355	37668	0.000171	low	0.0180283	0.00567268	0.0006365
CD4+ T-cells	score	high	low	177	355	29235.5	0.166	high	0.000413467	0	0.211113
CD4+ T-cells	score	high	low	177	355	29235.5	0.166	low	0.000347406	1.58731e-19	0.211113
CD4+ Tcm	score	high	low	177	355	32599	0.475	high	0.012783	0.00179662	0.530417
CD4+ Tcm	score	high	low	177	355	32599	0.475	low	0.0103299	0.00147874	0.530417
CD4+ Tem	score	high	low	177	355	36611	0.00164	high	0.0136552	0.00291091	0.00378897
CD4+ Tem	score	high	low	177	355	36611	0.00164	low	0.0101325	3.27185e-18	0.00378897
CD4+ memory T-cells	score	high	low	177	355	33643	0.167	high	0.00402306	5.3404e-20	0.211113
CD4+ memory T-cells	score	high	low	177	355	33643	0.167	low	0.00188075	3.02861e-20	0.211113
CD4+ naive T-cells	score	high	low	177	355	34690	0.0498	high	0.0253663	0.0134518	0.0709915
CD4+ naive T-cells	score	high	low	177	355	34690	0.0498	low	0.016517	0.00913855	0.0709915
CD8+ T-cells	score	high	low	177	355	35341	0.0184	high	0.0422937	0.0107694	0.0293524
CD8+ T-cells	score	high	low	177	355	35341	0.0184	low	0.0249635	0.00356201	0.0293524
CD8+ Tcm	score	high	low	177	355	35701.5	0.0096	high	0.0357749	0.00715349	0.0173838
CD8+ Tcm	score	high	low	177	355	35701.5	0.0096	low	0.0216469	1.45155e-17	0.0173838
CD8+ Tem	score	high	low	177	355	35048	0.0255	high	0.0100364	1.32332e-18	0.0388295
CD8+ Tem	score	high	low	177	355	35048	0.0255	low	0.00322324	7.08599e-19	0.0388295
CD8+ naive T-cells	score	high	low	177	355	35005	0.0317	high	0.013274	0.00977785	0.0471978
CD8+ naive T-cells	score	high	low	177	355	35005	0.0317	low	0.0103836	0.00706889	0.0471978
CLP	score	high	low	177	355	39896.5	3.87e-07	high	0.0296506	0.0246102	3.24112e-06
CLP	score	high	low	177	355	39896.5	3.87e-07	low	0.0208832	0.0132927	3.24112e-06
CMP	score	high	low	177	355	28864	0.111	high	0.000246789	1.67779e-20	0.14874
CMP	score	high	low	177	355	28864	0.111	low	0.000718164	9.28174e-20	0.14874
Chondrocytes	score	high	low	177	355	32427	0.544	high	0.027397	0.00434954	0.587871
Chondrocytes	score	high	low	177	355	32427	0.544	low	0.0254394	1.25207e-17	0.587871
Class-switched memory B-cells	score	high	low	177	355	37816.5	0.000104	high	0.0113446	0.00226083	0.000409882
Class-switched memory B-cells	score	high	low	177	355	37816.5	0.000104	low	0.00533591	1.86097e-18	0.000409882
DC	score	high	low	177	355	31928	0.758	high	0.00400619	0.00056578	0.758
DC	score	high	low	177	355	31928	0.758	low	0.00301117	0.000622351	0.758
Endothelial cells	score	high	low	177	355	21958.5	1.5e-08	high	0.209492	0.205822	1.675e-07
Endothelial cells	score	high	low	177	355	21958.5	1.5e-08	low	0.273279	0.282661	1.675e-07
Eosinophils	score	high	low	177	355	24444	2.59e-05	high	0.00258687	6.88389e-19	0.000108456
Eosinophils	score	high	low	177	355	24444	2.59e-05	low	0.00392488	0.0024544	0.000108456
Epithelial cells	score	high	low	177	355	36211	0.00412	high	0.0422842	0.0288408	0.00836485
Epithelial cells	score	high	low	177	355	36211	0.00412	low	0.0354406	0.0202269	0.00836485
Erythrocytes	score	high	low	177	355	35289.5	0.01	high	0.000296415	0	0.0176316
Erythrocytes	score	high	low	177	355	35289.5	0.01	low	0.000162463	0	0.0176316
Fibroblasts	score	high	low	177	355	37388	0.000227	high	0.0319892	8.64806e-18	0.00076045
Fibroblasts	score	high	low	177	355	37388	0.000227	low	0.0240626	1.28941e-18	0.00076045
GMP	score	high	low	177	355	27068	0.00768	high	0.00199542	6.89107e-19	0.0142933
GMP	score	high	low	177	355	27068	0.00768	low	0.00388941	1.41346e-18	0.0142933
HSC	score	high	low	177	355	18669.5	2.34e-14	high	0.218644	0.201113	1.5678e-12
HSC	score	high	low	177	355	18669.5	2.34e-14	low	0.328229	0.337718	1.5678e-12
Hepatocytes	score	high	low	177	355	24309	2.09e-05	high	0.0107399	0.00721309	9.33533e-05
Hepatocytes	score	high	low	177	355	24309	2.09e-05	low	0.0105498	0.0100958	9.33533e-05
ImmuneScore	score	high	low	177	355	39314	2.29e-06	high	0.118344	0.0835392	1.39482e-05
ImmuneScore	score	high	low	177	355	39314	2.29e-06	low	0.0707474	0.0479743	1.39482e-05
Keratinocytes	score	high	low	177	355	33510	0.188	high	0.000592221	5.07408e-20	0.229018
Keratinocytes	score	high	low	177	355	33510	0.188	low	0.000577987	6.2242e-21	0.229018
MEP	score	high	low	177	355	26810.5	0.00583	high	0.025799	0.0231651	0.0114885
MEP	score	high	low	177	355	26810.5	0.00583	low	0.0301586	0.0278619	0.0114885
MPP	score	high	low	177	355	28023.5	0.0396	high	1.49746e-05	4.83514e-19	0.0576783
MPP	score	high	low	177	355	28023.5	0.0396	low	3.24757e-18	7.55375e-19	0.0576783
MSC	score	high	low	177	355	39706	7.01e-07	high	0.296261	0.28681	4.6967e-06
MSC	score	high	low	177	355	39706	7.01e-07	low	0.240634	0.233229	4.6967e-06
Macrophages	score	high	low	177	355	36818	0.00123	high	0.0473932	0.0334273	0.00315148
Macrophages	score	high	low	177	355	36818	0.00123	low	0.0345906	0.0243433	0.00315148
Macrophages M1	score	high	low	177	355	36621	0.00184	high	0.0245839	0.0179204	0.00410933
Macrophages M1	score	high	low	177	355	36621	0.00184	low	0.0170969	0.0121137	0.00410933
Macrophages M2	score	high	low	177	355	32719	0.436	high	0.0278421	0.0218826	0.495119
Macrophages M2	score	high	low	177	355	32719	0.436	low	0.0247572	0.019496	0.495119
Mast cells	score	high	low	177	355	32934.5	0.363	high	0.00783827	0.00627919	0.433737
Mast cells	score	high	low	177	355	32934.5	0.363	low	0.00679048	0.00586439	0.433737
Megakaryocytes	score	high	low	177	355	20159	1.6e-11	high	0.00472751	0.00411399	5.36e-10
Megakaryocytes	score	high	low	177	355	20159	1.6e-11	low	0.00698418	0.00643721	5.36e-10
Melanocytes	score	high	low	177	355	28930	0.136	high	0.00283699	0.00146563	0.178667
Melanocytes	score	high	low	177	355	28930	0.136	low	0.00247271	0.00188026	0.178667
Memory B-cells	score	high	low	177	355	32024	0.71	high	0.0026892	1.29173e-18	0.731846
Memory B-cells	score	high	low	177	355	32024	0.71	low	0.000218251	1.73844e-18	0.731846
Mesangial cells	score	high	low	177	355	35441	0.016	high	0.0281293	0.0252661	0.0274872
Mesangial cells	score	high	low	177	355	35441	0.016	low	0.0233647	0.0174342	0.0274872
MicroenvironmentScore	score	high	low	177	355	35401	0.0171	high	0.250729	0.245843	0.0279439
MicroenvironmentScore	score	high	low	177	355	35401	0.0171	low	0.223965	0.21913	0.0279439
Monocytes	score	high	low	177	355	39163	3.46e-06	high	0.034037	0.0272243	1.78323e-05
Monocytes	score	high	low	177	355	39163	3.46e-06	low	0.0192044	0.0125387	1.78323e-05
Myocytes	score	high	low	177	355	27689	0.0236	high	0.0011196	9.37909e-19	0.0367721
Myocytes	score	high	low	177	355	27689	0.0236	low	0.00175251	1.14204e-18	0.0367721
NK cells	score	high	low	177	355	30018	0.369	high	5.87638e-07	0	0.433737
NK cells	score	high	low	177	355	30018	0.369	low	8.73685e-05	2.35672e-19	0.433737
NKT	score	high	low	177	355	41847	4.3e-10	high	0.0748307	0.0655153	9.60333e-09
NKT	score	high	low	177	355	41847	4.3e-10	low	0.050895	0.0446183	9.60333e-09
Neurons	score	high	low	177	355	25363	0.00029	high	0.00410522	0.00309112	0.000925238
Neurons	score	high	low	177	355	25363	0.00029	low	0.00474808	0.00408637	0.000925238
Neutrophils	score	high	low	177	355	26456.5	0.00235	high	0.000911983	4.9525e-20	0.00507903
Neutrophils	score	high	low	177	355	26456.5	0.00235	low	0.00045083	1.99479e-19	0.00507903
Osteoblast	score	high	low	177	355	29180	0.175	high	0.0097847	4.81678e-18	0.21713
Osteoblast	score	high	low	177	355	29180	0.175	low	0.011032	1.60538e-17	0.21713
Pericytes	score	high	low	177	355	25218.5	0.000206	high	0.0706754	0.0701874	0.000726421
Pericytes	score	high	low	177	355	25218.5	0.000206	low	0.0888268	0.0927402	0.000726421
Plasma cells	score	high	low	177	355	35980	0.0061	high	0.0104309	0.00590753	0.0116771
Plasma cells	score	high	low	177	355	35980	0.0061	low	0.0058062	0.00341833	0.0116771
Platelets	score	high	low	177	355	30531	0.577	high	0.000215808	1.68721e-19	0.613635
Platelets	score	high	low	177	355	30531	0.577	low	0.000461831	1.26197e-19	0.613635
Preadipocytes	score	high	low	177	355	30468	0.511	high	0.00156834	0	0.561262
Preadipocytes	score	high	low	177	355	30468	0.511	low	0.00209492	0	0.561262
Sebocytes	score	high	low	177	355	34322.5	0.0704	high	0.000718126	2.58975e-20	0.0982667
Sebocytes	score	high	low	177	355	34322.5	0.0704	low	0.000602431	1.52371e-20	0.0982667
Skeletal muscle	score	high	low	177	355	31920	0.752	high	0.000276449	7.10323e-20	0.758
Skeletal muscle	score	high	low	177	355	31920	0.752	low	0.000260766	7.42037e-20	0.758
Smooth muscle	score	high	low	177	355	26560	0.00365	high	0.262424	0.259828	0.00764219
Smooth muscle	score	high	low	177	355	26560	0.00365	low	0.292056	0.288296	0.00764219
StromaScore	score	high	low	177	355	25524	0.00042	high	0.132385	0.134546	0.00122348
StromaScore	score	high	low	177	355	25524	0.00042	low	0.153218	0.153273	0.00122348
Tgd cells	score	high	low	177	355	32715	0.42	high	0.000113129	2.23876e-18	0.485172
Tgd cells	score	high	low	177	355	32715	0.42	low	7.86022e-05	1.59378e-18	0.485172
Th1 cells	score	high	low	177	355	40891.5	1.42e-08	high	0.134276	0.116528	1.675e-07
Th1 cells	score	high	low	177	355	40891.5	1.42e-08	low	0.0983793	0.0856102	1.675e-07
Th2 cells	score	high	low	177	355	38466	1.43e-05	high	0.027835	1.10944e-17	6.84357e-05
Th2 cells	score	high	low	177	355	38466	1.43e-05	low	0.00647717	1.79056e-18	6.84357e-05
Tregs	score	high	low	177	355	28578.5	0.0813	high	0.00279294	9.17358e-19	0.111165
Tregs	score	high	low	177	355	28578.5	0.0813	low	0.00300834	1.44418e-18	0.111165
aDC	score	high	low	177	355	35416	0.0167	high	0.147238	0.143452	0.0279439
aDC	score	high	low	177	355	35416	0.0167	low	0.129885	0.131146	0.0279439
cDC	score	high	low	177	355	25474	0.000375	high	0.03964	0.0301386	0.00114205
cDC	score	high	low	177	355	25474	0.000375	low	0.0445982	0.0399992	0.00114205
iDC	score	high	low	177	355	32309	0.593	high	0.0745993	0.0442344	0.620797
iDC	score	high	low	177	355	32309	0.593	low	0.0631548	0.0380222	0.620797
ly Endothelial cells	score	high	low	177	355	21680	5.59e-09	high	0.0911752	0.0738407	9.36325e-08
ly Endothelial cells	score	high	low	177	355	21680	5.59e-09	low	0.127352	0.125517	9.36325e-08
mv Endothelial cells	score	high	low	177	355	23570	2.64e-06	high	0.0808029	0.0789919	1.474e-05
mv Endothelial cells	score	high	low	177	355	23570	2.64e-06	low	0.103155	0.102477	1.474e-05
naive B-cells	score	high	low	177	355	36764	0.000803	high	0.00355046	7.61626e-19	0.00215204
naive B-cells	score	high	low	177	355	36764	0.000803	low	0.000434199	1.60586e-19	0.00215204
pDC	score	high	low	177	355	36685	0.00127	high	0.00657549	3.30224e-18	0.00315148
pDC	score	high	low	177	355	36685	0.00127	low	0.00177157	1.48318e-18	0.00315148
pro B-cells	score	high	low	177	355	36487	0.00155	high	0.0011325	2.34617e-18	0.00370893
pro B-cells	score	high	low	177	355	36487	0.00155	low	4.51845e-05	5.27483e-19	0.00370893
